# Supplementary material for: Amphipoda (Crustacea) from Palau, Micronesia: Families Ampeliscidae, Ampithoidae, Aoridae, Colomastigidae and Cyproideidae
Source: Zookeys. 2012 May 14;(193):1–25. doi: 10.3897/zookeys.193.3109 (PMC3361137; doi:10.3897/zookeys.193.3109)
Supplement: XML Treatment for Byblis levis [file zookeys.193.3109-treatment2.xml]

<!DOCTYPE tp:taxon-treatment
  PUBLIC "-//TaxonX//DTD Taxonomic Treatment Publishing DTD v0 20100105//EN" "tax-treatment-NSO.dtd">
<tp:taxon-treatment xmlns:tp="http://www.plazi.org/taxpub"><tp:treatment-meta><mixed-citation publication-type="journal"><person-group><name><surname>Myers</surname><given-names>Alan A.</given-names></name></person-group><article-title>Amphipoda (Crustacea) from Palau, Micronesia: Families Ampeliscidae, Ampithoidae, Aoridae, Colomastigidae and Cyproideidae</article-title><source>Zookeys</source><day>14</day><month>5</month><year>2012</year><volume>2012</volume><issue>193</issue><fpage>1</fpage><lpage>25</lpage><pub-id pub-id-type="doi">10.3897/zookeys.193.3109</pub-id></mixed-citation></tp:treatment-meta><tp:nomenclature><tp:taxon-name>
                            <tp:taxon-name-part taxon-name-part-type="genus">Byblis</tp:taxon-name-part>
                            <tp:taxon-name-part taxon-name-part-type="species">levis</tp:taxon-name-part>
                        <object-id xmlns:xlink="http://www.w3.org/1999/xlink" xlink:type="simple">urn:lsid:zoobank.org:act:746F29AE-0F26-4989-BA09-A1482D8157A1</object-id>
								<object-id xmlns:xlink="http://www.w3.org/1999/xlink" xlink:type="simple">http://species-id.net/wiki/Byblis_levis</object-id>
								</tp:taxon-name><tp:taxon-status xmlns:xlink="http://www.w3.org/1999/xlink" xlink:type="simple">sp. n.</tp:taxon-status><xref ref-type="fig" rid="F3">Figures 3</xref><xref ref-type="fig" rid="F4">–4</xref></tp:nomenclature><tp:treatment-sec sec-type="Type material"><title>Type material.</title><p> Holotype female, 2.5 mm. OUMNH.ZC.2002-24-0079, Inside Pinchers, bait trap sample, sandy callianasid flat, 3 m depth; <named-content xmlns:xlink="http://www.w3.org/1999/xlink" content-type="dwc:verbatimCoordinates" xlink:type="simple">07°20.407'N, 134°25.755'E</named-content>; leg. S. De Grave &amp; C. Burras, night 27<sup>th</sup>–28<sup>th</sup> May 2002.</p><p>Paratypes. 1 female, OUMNH.ZC.2002-24-0080, Malakal Channel, light trap sample, 2 m deep; <named-content xmlns:xlink="http://www.w3.org/1999/xlink" content-type="dwc:verbatimCoordinates" xlink:type="simple">07°17.448'N, 134°28.070'E</named-content>; leg. S. De Grave &amp; C. Burras, night 21<sup>th</sup>–22<sup>th</sup> May 2002.</p></tp:treatment-sec><tp:treatment-sec sec-type="Etymology"><title>Etymology.</title><p>Latin levis = lightly armed. In reference to the rather sparse setae of this species compared with other members of the genus</p></tp:treatment-sec><tp:treatment-sec sec-type="Description"><title>Description.</title><p> Based on female holotype. 2.5 mm.</p><p>Head. <italic>Head</italic> less than one and a half times as long as deep, anteroventral margin oblique. <italic>Eyes</italic>, two pairs each with a cuticular lens; lenses with strong brown pigment patches around or near them. <italic>Antenna 1</italic> about half body length; peduncular article 2 more than twice times length of article 1; flagellum with 17 articles, reaching well beyond end of peduncular article 5 of antenna 2. <italic>Antenna 2</italic> equal to body length, peduncular article 4 a little longer than article 5, flagellum with 24 articles.</p><p>Pereon. <italic>Gnathopods 1–2</italic> coxa distally rounded without notch. <italic>Pereopods 3–4</italic> dactylus shorter than propodus. <italic>Pereopod 5</italic> basis posteroproximal margin with weak lobe. <italic>Pereopod 7</italic> basis posterodistal lobe reaching beyond ischium, weakly scalloped and bearing setae on distal and anterior margins; propodus slender, parallel-sided, dactylus spine-like.</p><p>Pleon.<italic>Epimera 1–3</italic> rounded. <italic>Uropod 3</italic> rami broadly lanceolate, inner margins proximally excavate and serrate. <italic>Telson</italic> one and a half times as long as broad, cleft to two fifths its length, distal margins broadly rounded</p></tp:treatment-sec><tp:treatment-sec sec-type="Male"><title>Male.</title><p> Unknown</p><fig id="F3" position="float" orientation="portrait"><label>Figure 3.</label><caption><p> <italic><tp:taxon-name>Byblis levis</tp:taxon-name></italic> sp. n., female.</p></caption><graphic xmlns:xlink="http://www.w3.org/1999/xlink" xlink:href="ZooKeys-193-001-g003.jpg" position="float" orientation="portrait" xlink:type="simple"/></fig><fig id="F4" position="float" orientation="portrait"><label>Figure 4.</label><caption><p> <italic><tp:taxon-name>Byblis levis</tp:taxon-name></italic>sp. n., female.</p></caption><graphic xmlns:xlink="http://www.w3.org/1999/xlink" xlink:href="ZooKeys-193-001-g004.jpg" position="float" orientation="portrait" xlink:type="simple"/></fig></tp:treatment-sec><tp:treatment-sec sec-type="Remarks"><title>Remarks.</title><p> Species of <italic><tp:taxon-name>Byblis</tp:taxon-name></italic> are only occasionally reported from shallow water, being characteristically found in depths of 20–300 metres. <italic><tp:taxon-name>Byblis</tp:taxon-name></italic> species are rather uniform in design, with character states being found in myriad combinations. This makes it difficult to assign <italic><tp:taxon-name>Byblis</tp:taxon-name></italic> species to groups and therefore difficult to compare a new species with existing species, since each species shares a different suite of characters with different species. The antennal length, distally rounded coxa 1–3, pereopod 7 basis shape and position and number of robust setae on the carpus and propodus, the rather short uropod 2, the slender, elongate uropod 3 rami, and the telson lacking dis<!--PageBreak-->tal setae, when taken in combination distinguish <italic><tp:taxon-name>Byblis levis</tp:taxon-name></italic> sp. n. from all other described species. The possibility cannot be excluded that the material examined my not be fully mature. This could explain the scarcity of setae in the material.</p></tp:treatment-sec><tp:treatment-sec sec-type="Habitat"><title>Habitat.</title><p> Sand flats in shallow water.</p></tp:treatment-sec><tp:treatment-sec sec-type="Distribution"><title>Distribution.</title><p> Known only from the type locality.</p></tp:treatment-sec></tp:taxon-treatment>
