# Supplementary material for: Amphipoda (Crustacea) from Palau, Micronesia: Families Ampeliscidae, Ampithoidae, Aoridae, Colomastigidae and Cyproideidae
Source: Zookeys. 2012 May 14;(193):1–25. doi: 10.3897/zookeys.193.3109 (PMC3361137; doi:10.3897/zookeys.193.3109)
Supplement: XML Treatment for Ampithoe cookana [file zookeys.193.3109-treatment3.xml]

<!DOCTYPE tp:taxon-treatment
  PUBLIC "-//TaxonX//DTD Taxonomic Treatment Publishing DTD v0 20100105//EN" "tax-treatment-NSO.dtd">
<tp:taxon-treatment xmlns:tp="http://www.plazi.org/taxpub"><tp:treatment-meta><mixed-citation publication-type="journal"><person-group><name><surname>Myers</surname><given-names>Alan A.</given-names></name></person-group><article-title>Amphipoda (Crustacea) from Palau, Micronesia: Families Ampeliscidae, Ampithoidae, Aoridae, Colomastigidae and Cyproideidae</article-title><source>Zookeys</source><day>14</day><month>5</month><year>2012</year><volume>2012</volume><issue>193</issue><fpage>1</fpage><lpage>25</lpage><pub-id pub-id-type="doi">10.3897/zookeys.193.3109</pub-id></mixed-citation></tp:treatment-meta><tp:nomenclature><tp:taxon-name>
                            <tp:taxon-name-part taxon-name-part-type="genus">Ampithoe</tp:taxon-name-part>
                            <tp:taxon-name-part taxon-name-part-type="species">cookana</tp:taxon-name-part>
                        <object-id xmlns:xlink="http://www.w3.org/1999/xlink" xlink:type="simple">http://species-id.net/wiki/Ampithoe_cookana</object-id>
								</tp:taxon-name><tp:taxon-authority>Peart, 2007</tp:taxon-authority><xref ref-type="fig" rid="F5">Figure 5</xref><tp:nomenclature-citation-list><tp:nomenclature-citation><tp:taxon-name>Ampithoe cookana</tp:taxon-name><comment><xref ref-type="bibr" rid="B30">Peart 2007b</xref>, 13, figs 7-10.–<xref ref-type="bibr" rid="B14">Hughes and Lowry 2009</xref>, 154, figs 1–2.</comment></tp:nomenclature-citation></tp:nomenclature-citation-list></tp:nomenclature><tp:treatment-sec sec-type="Material examined"><title>Material examined.</title><p> 2 males, 10 females, 4 immature, OUMNH.ZC.2002-24-0081, Beluu Lukes Reef, drop off, 15 m depth; from <italic><tp:taxon-name>Melophlus sarasinorum</tp:taxon-name></italic> Thiele, 1899 <!--PageBreak-->(<tp:taxon-name>Porifera</tp:taxon-name>: <tp:taxon-name>Ancorinidae</tp:taxon-name>); <named-content xmlns:xlink="http://www.w3.org/1999/xlink" content-type="dwc:verbatimCoordinates" xlink:type="simple">07°17.530'N, 134°30.870'E</named-content>; leg. S. De Grave &amp; C. Burras, 2 June 2002; 4 males, 7 females, OUMNH.ZC.2002-24-0082, Ngeritaal Pass, from <italic><tp:taxon-name>Polycarpa captiosa</tp:taxon-name></italic> (Sluiter, 1885) (<tp:taxon-name>Ascidiacea</tp:taxon-name>: <tp:taxon-name>Styelidae</tp:taxon-name>), 5 m depth; <named-content xmlns:xlink="http://www.w3.org/1999/xlink" content-type="dwc:verbatimCoordinates" xlink:type="simple">07°19.223'N, 134°28.271'E</named-content>; leg. S. De Grave &amp; C. Burras, 20 May 2002.</p><fig id="F5" position="float" orientation="portrait"><label>Figure 5.</label><caption><p> <italic><tp:taxon-name>Ampithoe cookana</tp:taxon-name></italic> Peart, male</p></caption><graphic xmlns:xlink="http://www.w3.org/1999/xlink" xlink:href="ZooKeys-193-001-g005.jpg" position="float" orientation="portrait" xlink:type="simple"/></fig></tp:treatment-sec><tp:treatment-sec sec-type="Remarks"><title>Remarks.</title><p> Present material agrees well with the original description of the species from the Cook Islands (Peart, 2007b) as well as with material from the Great Barrier Reef, Australia by <xref ref-type="bibr" rid="B14">Hughes and Lowry (2009)</xref>. Specimens in the current collection from Palau reach a maximum length of 6.5 mm.</p></tp:treatment-sec><tp:treatment-sec sec-type="Distribution"><title>Distribution.</title><p> Australia (New South Wales, Queensland); Palau.<!--PageBreak--></p></tp:treatment-sec><ref-list><ref id="B30"><mixed-citation xmlns:xlink="http://www.w3.org/1999/xlink" xlink:type="simple"><person-group><name name-style="western"><surname>Peart</surname><given-names>RA</given-names></name></person-group> (<year>2007b</year>)<article-title> A review of Australian species of <italic>Ampithoe</italic> Leach, 1814 (Crustacea: Amphipoda: Ampithoidae) with descriptions of seventeen new species.</article-title><source>Zootaxa </source><volume>1566</volume>: <fpage>1</fpage>-<lpage>95</lpage>.</mixed-citation></ref><ref id="B14"><mixed-citation xmlns:xlink="http://www.w3.org/1999/xlink" xlink:type="simple"><person-group><name name-style="western"><surname>Hughes</surname><given-names>LE</given-names></name><name name-style="western"><surname>Lowry</surname><given-names>JK</given-names></name></person-group> (<year>2009</year>)<article-title> Ampithoidae.</article-title> In: <person-group><name name-style="western"><surname>Lowry</surname><given-names>JK</given-names></name><name name-style="western"><surname>Myers</surname><given-names>AA</given-names></name></person-group> (<role>Eds</role>) <issue-title> Benthic Amphipoda (Crustacea: Peracarida) of the Great Barrier Reef.</issue-title><source>Zootaxa </source><volume>2260</volume>: <fpage>153</fpage>–<lpage>219</lpage>.</mixed-citation></ref></ref-list></tp:taxon-treatment>
