# Supplementary material for: Amphipoda (Crustacea) from Palau, Micronesia: Families Ampeliscidae, Ampithoidae, Aoridae, Colomastigidae and Cyproideidae
Source: Zookeys. 2012 May 14;(193):1–25. doi: 10.3897/zookeys.193.3109 (PMC3361137; doi:10.3897/zookeys.193.3109)
Supplement: XML Treatment for Ampithoe ramondi [file zookeys.193.3109-treatment4.xml]

<!DOCTYPE tp:taxon-treatment
  PUBLIC "-//TaxonX//DTD Taxonomic Treatment Publishing DTD v0 20100105//EN" "tax-treatment-NSO.dtd">
<tp:taxon-treatment xmlns:tp="http://www.plazi.org/taxpub"><tp:treatment-meta><mixed-citation publication-type="journal"><person-group><name><surname>Myers</surname><given-names>Alan A.</given-names></name></person-group><article-title>Amphipoda (Crustacea) from Palau, Micronesia: Families Ampeliscidae, Ampithoidae, Aoridae, Colomastigidae and Cyproideidae</article-title><source>Zookeys</source><day>14</day><month>5</month><year>2012</year><volume>2012</volume><issue>193</issue><fpage>1</fpage><lpage>25</lpage><pub-id pub-id-type="doi">10.3897/zookeys.193.3109</pub-id></mixed-citation></tp:treatment-meta><tp:nomenclature><tp:taxon-name>
                            <tp:taxon-name-part taxon-name-part-type="genus">Ampithoe</tp:taxon-name-part>
                            <tp:taxon-name-part taxon-name-part-type="species">ramondi</tp:taxon-name-part>
                        <object-id xmlns:xlink="http://www.w3.org/1999/xlink" xlink:type="simple">http://species-id.net/wiki/Ampithoe_cf_ramondi</object-id>
								</tp:taxon-name><tp:taxon-authority>Audouin</tp:taxon-authority><tp:taxon-status xmlns:xlink="http://www.w3.org/1999/xlink" xlink:type="simple">cf</tp:taxon-status><xref ref-type="fig" rid="F6">Figure 6</xref></tp:nomenclature><tp:treatment-sec sec-type="Material examined"><title>Material examined.</title><p> 2 males, OUMNH.ZC.2002-24-0083, Ikedluches Reef, outer rubble slope, from unidentified gorgonian with dead base and small amount of algae, 20 m depth; <named-content xmlns:xlink="http://www.w3.org/1999/xlink" content-type="dwc:verbatimCoordinates" xlink:type="simple">07°17.987'N, 134°28.756'E</named-content>; leg. S. De Grave &amp; C. Burras, 25 May 2002; 1 male 1 juvenile, OUMNH.ZC.2002-24-0084, Lighthouse Reef, intertidal collection, consolidated rubble collection; <named-content xmlns:xlink="http://www.w3.org/1999/xlink" content-type="dwc:verbatimCoordinates" xlink:type="simple">07°16.658'N, 134°27.670'E</named-content>; leg. S. De Grave &amp; C. Burras, 26 May 2002.</p><fig id="F6" position="float" orientation="portrait"><label>Figure 6.</label><caption><p> <italic><tp:taxon-name>Ampithoe cf ramondi</tp:taxon-name></italic> Audouin male</p></caption><graphic xmlns:xlink="http://www.w3.org/1999/xlink" xlink:href="ZooKeys-193-001-g006.jpg" position="float" orientation="portrait" xlink:type="simple"/></fig></tp:treatment-sec><tp:treatment-sec sec-type="Remarks"><title>Remarks.</title><p> As pointed out by Myers (1985), <italic><tp:taxon-name>Ampithoe ramondi</tp:taxon-name></italic> represents a species complex that has yet to be elucidated. Present material agrees very well with material described from Fiji by Myers (1985) under the name <italic><tp:taxon-name>Ampithoe ramondi</tp:taxon-name></italic>. It shows some <!--PageBreak-->similarity with <italic><tp:taxon-name>Ampithoe katae</tp:taxon-name></italic> <xref ref-type="bibr" rid="B30">Peart (2007b)</xref>, from the Great Barrier Reef, but it differs from that species in the more strongly produced posterodistal corner of the male gnathopod 2 merus and carpus and in the more elongate mandible palp article 3. In the latter character state it resembles <italic><tp:taxon-name>Ampithoe cookana</tp:taxon-name></italic> Peart, also from the Great Barrier Reef, but that species has a relatively weakly setiferous propodus anterior margin on the male gnathopod 2. For the moment this material, as well as material described from Fiji by Myers (1985), is simply referred to the <italic><tp:taxon-name>Ampithoe ramondi</tp:taxon-name></italic> complex.</p></tp:treatment-sec><tp:treatment-sec sec-type="Distribution"><title>Distribution.</title><p> Australia (Queensland, Western Australia); Palau.</p></tp:treatment-sec><ref-list><ref id="B30"><mixed-citation xmlns:xlink="http://www.w3.org/1999/xlink" xlink:type="simple"><person-group><name name-style="western"><surname>Peart</surname><given-names>RA</given-names></name></person-group> (<year>2007b</year>)<article-title> A review of Australian species of <italic>Ampithoe</italic> Leach, 1814 (Crustacea: Amphipoda: Ampithoidae) with descriptions of seventeen new species.</article-title><source>Zootaxa </source><volume>1566</volume>: <fpage>1</fpage>-<lpage>95</lpage>.</mixed-citation></ref></ref-list></tp:taxon-treatment>
