# Supplementary material for: Amphipoda (Crustacea) from Palau, Micronesia: Families Ampeliscidae, Ampithoidae, Aoridae, Colomastigidae and Cyproideidae
Source: Zookeys. 2012 May 14;(193):1–25. doi: 10.3897/zookeys.193.3109 (PMC3361137; doi:10.3897/zookeys.193.3109)
Supplement: XML Treatment for Cymadusa wistari [file zookeys.193.3109-treatment5.xml]

<!DOCTYPE tp:taxon-treatment
  PUBLIC "-//TaxonX//DTD Taxonomic Treatment Publishing DTD v0 20100105//EN" "tax-treatment-NSO.dtd">
<tp:taxon-treatment xmlns:tp="http://www.plazi.org/taxpub"><tp:treatment-meta><mixed-citation publication-type="journal"><person-group><name><surname>Myers</surname><given-names>Alan A.</given-names></name></person-group><article-title>Amphipoda (Crustacea) from Palau, Micronesia: Families Ampeliscidae, Ampithoidae, Aoridae, Colomastigidae and Cyproideidae</article-title><source>Zookeys</source><day>14</day><month>5</month><year>2012</year><volume>2012</volume><issue>193</issue><fpage>1</fpage><lpage>25</lpage><pub-id pub-id-type="doi">10.3897/zookeys.193.3109</pub-id></mixed-citation></tp:treatment-meta><tp:nomenclature><tp:taxon-name>
                            <tp:taxon-name-part taxon-name-part-type="genus">Cymadusa</tp:taxon-name-part>
                            <tp:taxon-name-part taxon-name-part-type="species">wistari</tp:taxon-name-part>
                        <object-id xmlns:xlink="http://www.w3.org/1999/xlink" xlink:type="simple">http://species-id.net/wiki/Cymadusa_wistari</object-id>
								</tp:taxon-name><tp:taxon-authority>Peart, 2007</tp:taxon-authority><xref ref-type="fig" rid="F7">Figure 7</xref><tp:nomenclature-citation-list><tp:nomenclature-citation><tp:taxon-name>Cymadusa wistari</tp:taxon-name><comment><xref ref-type="bibr" rid="B29">Peart 2007a</xref>, 46, figs 37–40.–<xref ref-type="bibr" rid="B14">Hughes and Lowry 2009</xref>, 204, figs 31–32.</comment></tp:nomenclature-citation></tp:nomenclature-citation-list></tp:nomenclature><tp:treatment-sec sec-type="Material examined"><title>Material examined.</title><p>1 male, 13 females<bold>,</bold> OUMNH.ZC.2002-24-0085,Outside Pinchers, from floating algae (<italic><tp:taxon-name>Turbinaria ornata</tp:taxon-name></italic>), leaves on driftline; <named-content xmlns:xlink="http://www.w3.org/1999/xlink" content-type="dwc:verbatimCoordinates" xlink:type="simple">07°19.839'N, 134°24.154'E</named-content>; leg. S. De Grave &amp; C. Burras, 22 May 2002; 3 females,OUMNH.ZC.2002-24-0086,outside Risong, seagrass hand dredge of sediment, 1 m, <named-content xmlns:xlink="http://www.w3.org/1999/xlink" content-type="dwc:verbatimCoordinates" xlink:type="simple">07°17.928'N, 134°28.671'E</named-content>; leg. S. De Grave &amp; C. Burras, 22 May 2002.</p><fig id="F7" position="float" orientation="portrait"><label>Figure 7.</label><caption><p> <italic><tp:taxon-name>Cymadusa wistari</tp:taxon-name></italic>Peart, male</p></caption><graphic xmlns:xlink="http://www.w3.org/1999/xlink" xlink:href="ZooKeys-193-001-g007.jpg" position="float" orientation="portrait" xlink:type="simple"/></fig></tp:treatment-sec><tp:treatment-sec sec-type="Remarks"><title>Remarks.</title><p> Present material agrees well with the description of <italic><tp:taxon-name>Cymadusa wistari</tp:taxon-name></italic> <xref ref-type="bibr" rid="B29">Peart (2007a)</xref> from Heron Island. The only apparent difference is the longer setae on the anterior margin of the male gnathopod 2 carpus. It belongs to the ‘<italic><tp:taxon-name>Cymadusa filosa</tp:taxon-name></italic>’ group of species.</p></tp:treatment-sec><tp:treatment-sec sec-type="Distribution"><title>Distribution.</title><p> Australia (Queensland); Palau.</p></tp:treatment-sec><ref-list><ref id="B29"><mixed-citation xmlns:xlink="http://www.w3.org/1999/xlink" xlink:type="simple"><person-group><name name-style="western"><surname>Peart</surname><given-names>RA</given-names></name></person-group> (<year>2007a</year>)<article-title> A review of Australian <italic>Cymadusa</italic> (Crustacea: Amphipoda: Ampithoidae) with descriptions of eight new species.</article-title><source>Zootaxa </source><volume>1540</volume>: <fpage>1</fpage>-<lpage>53</lpage>.</mixed-citation></ref><ref id="B14"><mixed-citation xmlns:xlink="http://www.w3.org/1999/xlink" xlink:type="simple"><person-group><name name-style="western"><surname>Hughes</surname><given-names>LE</given-names></name><name name-style="western"><surname>Lowry</surname><given-names>JK</given-names></name></person-group> (<year>2009</year>)<article-title> Ampithoidae.</article-title> In: <person-group><name name-style="western"><surname>Lowry</surname><given-names>JK</given-names></name><name name-style="western"><surname>Myers</surname><given-names>AA</given-names></name></person-group> (<role>Eds</role>) <issue-title> Benthic Amphipoda (Crustacea: Peracarida) of the Great Barrier Reef.</issue-title><source>Zootaxa </source><volume>2260</volume>: <fpage>153</fpage>–<lpage>219</lpage>.</mixed-citation></ref></ref-list></tp:taxon-treatment>
