# Supplementary material for: Amphipoda (Crustacea) from Palau, Micronesia: Families Ampeliscidae, Ampithoidae, Aoridae, Colomastigidae and Cyproideidae
Source: Zookeys. 2012 May 14;(193):1–25. doi: 10.3897/zookeys.193.3109 (PMC3361137; doi:10.3897/zookeys.193.3109)
Supplement: XML Treatment for Paragrubia edgari [file zookeys.193.3109-treatment6.xml]

<!DOCTYPE tp:taxon-treatment
  PUBLIC "-//TaxonX//DTD Taxonomic Treatment Publishing DTD v0 20100105//EN" "tax-treatment-NSO.dtd">
<tp:taxon-treatment xmlns:tp="http://www.plazi.org/taxpub"><tp:treatment-meta><mixed-citation publication-type="journal"><person-group><name><surname>Myers</surname><given-names>Alan A.</given-names></name></person-group><article-title>Amphipoda (Crustacea) from Palau, Micronesia: Families Ampeliscidae, Ampithoidae, Aoridae, Colomastigidae and Cyproideidae</article-title><source>Zookeys</source><day>14</day><month>5</month><year>2012</year><volume>2012</volume><issue>193</issue><fpage>1</fpage><lpage>25</lpage><pub-id pub-id-type="doi">10.3897/zookeys.193.3109</pub-id></mixed-citation></tp:treatment-meta><tp:nomenclature><tp:taxon-name>
                            <tp:taxon-name-part taxon-name-part-type="genus">Paragrubia</tp:taxon-name-part>
                            <tp:taxon-name-part taxon-name-part-type="species">edgari</tp:taxon-name-part>
                        <object-id xmlns:xlink="http://www.w3.org/1999/xlink" xlink:type="simple">http://species-id.net/wiki/Paragrubia_edgari</object-id>
								</tp:taxon-name><tp:taxon-authority>Hughes &amp; Lowry</tp:taxon-authority><xref ref-type="fig" rid="F8">Figure 8</xref><tp:nomenclature-citation-list><tp:nomenclature-citation><tp:taxon-name>Paragrubia edgari</tp:taxon-name><comment> Hughes &amp; Lowry, 2009, 207, figs 33–34.</comment></tp:nomenclature-citation><tp:nomenclature-citation><tp:taxon-name>Paragrubia vorax</tp:taxon-name><comment>.–Myers 1985, 33, figs 24–25 (not <italic><tp:taxon-name>Paragrubia vorax</tp:taxon-name></italic> Chevreux, 1901, 427, figs 50–55.</comment></tp:nomenclature-citation></tp:nomenclature-citation-list></tp:nomenclature><tp:treatment-sec sec-type="Material examined"><title>Material examined.</title><p>3 males, 4 females, OUMNH.ZC.2002-24-0087, Pkuklim Reef; <italic><tp:taxon-name>Halimeda</tp:taxon-name></italic> clumps on reef rubble, from <italic><tp:taxon-name>Halimeda</tp:taxon-name></italic> (<tp:taxon-name>Chlorophyta</tp:taxon-name>) washings, 6 m depth; <named-content xmlns:xlink="http://www.w3.org/1999/xlink" content-type="dwc:verbatimCoordinates" xlink:type="simple">07°20.542'N, 134°34.023'E</named-content>; leg. S. De Grave &amp; C. Burras, 29 May 2002.</p><fig id="F8" position="float" orientation="portrait"><label>Figure 8. </label><caption><p><italic><tp:taxon-name>Paragrubia edgari</tp:taxon-name></italic>Hughes &amp; Lowry, male</p></caption><graphic xmlns:xlink="http://www.w3.org/1999/xlink" xlink:href="ZooKeys-193-001-g008.jpg" position="float" orientation="portrait" xlink:type="simple"/></fig></tp:treatment-sec><tp:treatment-sec sec-type="Remarks"><title>Remarks.</title><p> Present material agrees well with the description of <italic><tp:taxon-name>Paragrubia edgari</tp:taxon-name></italic> Hughes &amp; Lowry from Lizard Island, Great Barrier Reef. It also agrees with material from Fiji attributed by Myers (1985) to <italic><tp:taxon-name>Paragrubia vorax</tp:taxon-name></italic> Chevreux.</p></tp:treatment-sec><tp:treatment-sec sec-type="Distribution"><title>Distribution.</title><p> Australia (Queensland); Fiji, Palau.<!--PageBreak--></p></tp:treatment-sec></tp:taxon-treatment>
