# Supplementary material for: Amphipoda (Crustacea) from Palau, Micronesia: Families Ampeliscidae, Ampithoidae, Aoridae, Colomastigidae and Cyproideidae
Source: Zookeys. 2012 May 14;(193):1–25. doi: 10.3897/zookeys.193.3109 (PMC3361137; doi:10.3897/zookeys.193.3109)
Supplement: XML Treatment for Plumithoe lata [file zookeys.193.3109-treatment7.xml]

<!DOCTYPE tp:taxon-treatment
  PUBLIC "-//TaxonX//DTD Taxonomic Treatment Publishing DTD v0 20100105//EN" "tax-treatment-NSO.dtd">
<tp:taxon-treatment xmlns:tp="http://www.plazi.org/taxpub"><tp:treatment-meta><mixed-citation publication-type="journal"><person-group><name><surname>Myers</surname><given-names>Alan A.</given-names></name></person-group><article-title>Amphipoda (Crustacea) from Palau, Micronesia: Families Ampeliscidae, Ampithoidae, Aoridae, Colomastigidae and Cyproideidae</article-title><source>Zookeys</source><day>14</day><month>5</month><year>2012</year><volume>2012</volume><issue>193</issue><fpage>1</fpage><lpage>25</lpage><pub-id pub-id-type="doi">10.3897/zookeys.193.3109</pub-id></mixed-citation></tp:treatment-meta><tp:nomenclature><tp:taxon-name>
                            <tp:taxon-name-part taxon-name-part-type="genus">Plumithoe</tp:taxon-name-part>
                            <tp:taxon-name-part taxon-name-part-type="species">lata</tp:taxon-name-part>
                        <object-id xmlns:xlink="http://www.w3.org/1999/xlink" xlink:type="simple">urn:lsid:zoobank.org:act:6D65FAC8-6806-473D-8D91-F540ED96E74A</object-id>
								<object-id xmlns:xlink="http://www.w3.org/1999/xlink" xlink:type="simple">http://species-id.net/wiki/Plumithoe_lata</object-id>
								</tp:taxon-name><tp:taxon-status xmlns:xlink="http://www.w3.org/1999/xlink" xlink:type="simple">sp. n.</tp:taxon-status><xref ref-type="fig" rid="F9">Figures 9</xref><xref ref-type="fig" rid="F10">–10</xref></tp:nomenclature><tp:treatment-sec sec-type="Type material"><title>Type material.</title><p>Holotype male 2.2 mm OUMNH.ZC.2002-24-0088 Pkuklim Reef; clumps on reef rubble, from <italic><tp:taxon-name>Halimeda</tp:taxon-name></italic> (<tp:taxon-name>Chlorophyta</tp:taxon-name>) washings, 6 m depth; <named-content xmlns:xlink="http://www.w3.org/1999/xlink" content-type="dwc:verbatimCoordinates" xlink:type="simple">07°20.542'N, 134°34.023'E</named-content>; leg. S. De Grave &amp; C. Burras, 29 May 2002. Paratypes<bold>.</bold> 2 males, 3 females, 1 imm, collecting data as for holotype.</p></tp:treatment-sec><tp:treatment-sec sec-type="Etymology"><title>Etymology.</title><p> From the Latin ‘lata’ = wide, in reference to the expanded obtuse elongation of the coxa of the male gnathopod 1.</p></tp:treatment-sec><tp:treatment-sec sec-type="Description"><title>Description.</title><p>Based onmale holotype 2.2 mm.</p><p>Head. <italic>Head</italic> lateral lobes rounded, anterodistal margin scarcely excavate; eyes medium size. <italic>Antenna 1</italic> a little over half length of body; peduncular articles short; article 3 about half length of article 1; accessory flagellum absent; flagellum more than two times length of peduncle, with 14 articles. Antenna 2 about two thirds length of antenna 1; peduncle short; articles 4 and 5 subequal; articles 3–5 bearing tufts of long setae on the posterior margin; flagellum with 10 articles. <italic>Mandible</italic> palp articles in the ratios (basi-distal) 2:3:3.</p><p>Pereon. <italic>Gnathopod 1</italic> coxa anterodistal margin strongly produced, obtuse; basis short, expanded, with large anterodistal flange; propodus longer than carpus, palm evenly rounded; dactylus overlapping palm. <italic>Gnathopod 2</italic> coxa unproduced, deeper than broad; basis robust, expanded, with strongly convex posterior margin and concave anterior margin, moderately produced anterodistal flange; carpus very reduced, cup-shaped, with strongly produced lobe between merus and posterior margin of propodus; propodus elongate, subrectangular, with strong, broad-based posterodistal spine,<!--PageBreak--> separated from anterior dactylar lobe by deep triangular excavation; dactylus stout, falciform, slightly overlapping posterodistal spine. <italic>Pereopods 3–4</italic> basis elongate-ovoid; propodus without robust setae; dactylus about half length of propodus. <italic>Pereopods 5–7</italic> with pyrifom basis. <italic>Pereopod 7</italic> scarcely longer than pereopod 6.</p><p>Pleon. <italic>Epimeron 3</italic> evenly rounded with minute notch bearing minute seta. <italic>Uropod 1</italic> peduncle longer than rami, with short distoventral spine; outer ramus longer than <!--PageBreak-->inner, both rami lacking marginal robust setae. <italic>Uropod 2</italic> peduncle and inner ramus subequal in length; inner ramus longer than outer with one marginal robust seta. <italic>Uropod 3</italic> peduncle longer than rami; rami subequal, outer ramus with 2 recurved robust setae. <italic>Telson</italic> with small telsonic cusps.</p><p><bold>Female</bold> (sexually dimorphic characters). <italic>Gnathopod</italic> 2 basis elongate weakly expanded, lacking strong anterodistal flange; carpus subtriangular.</p><fig id="F9" position="float" orientation="portrait"><label>Figure 9.</label><caption><p> <italic><tp:taxon-name>Plumithoe lata</tp:taxon-name></italic>sp. n., male</p></caption><graphic xmlns:xlink="http://www.w3.org/1999/xlink" xlink:href="ZooKeys-193-001-g009.jpg" position="float" orientation="portrait" xlink:type="simple"/></fig><fig id="F10" position="float" orientation="portrait"><label>Figure 10.</label><caption><p> <italic><tp:taxon-name>Plumithoe lata</tp:taxon-name></italic>sp. n., male, female</p></caption><graphic xmlns:xlink="http://www.w3.org/1999/xlink" xlink:href="ZooKeys-193-001-g010.jpg" position="float" orientation="portrait" xlink:type="simple"/></fig></tp:treatment-sec><tp:treatment-sec sec-type="Remarks"><title>Remarks.</title><p><italic><tp:taxon-name>Plumithoe lata</tp:taxon-name></italic> sp. n.differs from <italic><tp:taxon-name>Plumithoe hirsuta</tp:taxon-name></italic> Ledoyer, from Mauritius and <italic><tp:taxon-name>Plumithoe madagascarienis</tp:taxon-name></italic> sp. n. from Madagascar, in the shape of the male gnathopod 1 coxa,<!--PageBreak--> which is expanded both anterodistally and anteroproximally in <bold><italic><tp:taxon-name>Plumithoe lata</tp:taxon-name></italic></bold>sp. n. but only anterodistally in Madagascan material. It also differs from <italic><tp:taxon-name>Plumithoe hirsuta</tp:taxon-name></italic> Ledoyer in the straight robust spine on the propodus of the male gnathopod 2 (slender and curved in <italic><tp:taxon-name>Plumithoe hirsuta</tp:taxon-name></italic>). <italic><tp:taxon-name>Plumithoe lata</tp:taxon-name></italic> sp. n. also resembles <italic><tp:taxon-name>Plumithoe acuticoxa</tp:taxon-name></italic> sp. n. from Fiji, but Fijian material differs in having a slender basis (as in <italic><tp:taxon-name>Ampithoe pollex</tp:taxon-name></italic> var <italic>hirsutus</italic> from Mauritius) fringed with long setae in the male gnathopod 2 (a unique feature of Fijian material).</p></tp:treatment-sec><tp:treatment-sec sec-type="Habitat"><title>Habitat.</title><p>Amongst <italic><tp:taxon-name>Halimeda</tp:taxon-name></italic>.</p></tp:treatment-sec><tp:treatment-sec sec-type="Distribution"><title>Distribution.</title><p>Known only from the type locality.</p></tp:treatment-sec></tp:taxon-treatment>
