# Supplementary material for: Amphipoda (Crustacea) from Palau, Micronesia: Families Ampeliscidae, Ampithoidae, Aoridae, Colomastigidae and Cyproideidae
Source: Zookeys. 2012 May 14;(193):1–25. doi: 10.3897/zookeys.193.3109 (PMC3361137; doi:10.3897/zookeys.193.3109)
Supplement: XML Treatment for Plumithoe acuticoxa [file zookeys.193.3109-treatment8.xml]

<!DOCTYPE tp:taxon-treatment
  PUBLIC "-//TaxonX//DTD Taxonomic Treatment Publishing DTD v0 20100105//EN" "tax-treatment-NSO.dtd">
<tp:taxon-treatment xmlns:tp="http://www.plazi.org/taxpub"><tp:treatment-meta><mixed-citation publication-type="journal"><person-group><name><surname>Myers</surname><given-names>Alan A.</given-names></name></person-group><article-title>Amphipoda (Crustacea) from Palau, Micronesia: Families Ampeliscidae, Ampithoidae, Aoridae, Colomastigidae and Cyproideidae</article-title><source>Zookeys</source><day>14</day><month>5</month><year>2012</year><volume>2012</volume><issue>193</issue><fpage>1</fpage><lpage>25</lpage><pub-id pub-id-type="doi">10.3897/zookeys.193.3109</pub-id></mixed-citation></tp:treatment-meta><tp:nomenclature><tp:taxon-name>
                            <tp:taxon-name-part taxon-name-part-type="genus">Plumithoe</tp:taxon-name-part>
                            <tp:taxon-name-part taxon-name-part-type="species">acuticoxa</tp:taxon-name-part>
                        <object-id xmlns:xlink="http://www.w3.org/1999/xlink" xlink:type="simple">urn:lsid:zoobank.org:act:E94FBDCE-697C-41FA-A01B-EF965C1C0899</object-id>
								<object-id xmlns:xlink="http://www.w3.org/1999/xlink" xlink:type="simple">http://species-id.net/wiki/Plumithoe_acuticoxa</object-id>
								</tp:taxon-name><tp:taxon-status xmlns:xlink="http://www.w3.org/1999/xlink" xlink:type="simple">sp. n.</tp:taxon-status><tp:nomenclature-citation-list><tp:nomenclature-citation><tp:taxon-name>Ampithoe hirsuta</tp:taxon-name><comment> Myers 1985, 22, figs 13–14.</comment></tp:nomenclature-citation><tp:nomenclature-citation><tp:taxon-name>not Ampithoe pollex</tp:taxon-name><comment> var <italic>hirsutus</italic><xref ref-type="bibr" rid="B18">Ledoyer 1978</xref>, 220, fig. 8.</comment></tp:nomenclature-citation></tp:nomenclature-citation-list></tp:nomenclature><tp:treatment-sec sec-type="Type material"><title>Type material.</title><p>Holotype male (AM P35333) Makaluva Island, Viti Levu, Fiji, 13 August, 1979, coral debris from reef crest, A. A. Myers.</p></tp:treatment-sec><tp:treatment-sec sec-type="Etymology"><title>Etymology.</title><p> Named after the shape of the coxa of the male gnathopod 1.</p></tp:treatment-sec><tp:treatment-sec sec-type="Remarks"><title>Remarks.</title><p> A full description and figures of this species are provided by Myers (1985). <italic><tp:taxon-name>Plumithoe acuticoxa</tp:taxon-name></italic> sp. n. differs from all other described species of <italic><tp:taxon-name>Plumithoe</tp:taxon-name></italic> by its male gnathopod 2 basis fringed with long setae on the anterior margin. In its acute coxa 1, it differs from all described <italic><tp:taxon-name>Plumithoe</tp:taxon-name></italic> species except <italic><tp:taxon-name>Plumithoe quadrimana</tp:taxon-name></italic> (Haswell), but that species lacks a spine on the propodus of the male gnathopod 2. It differs from all other <italic><tp:taxon-name>Plumithoe</tp:taxon-name></italic> species except <italic><tp:taxon-name>Plumithoe hirsuta</tp:taxon-name></italic> Ledoyer in its very short article 3 of the mandible palp but differs from that species in the male coxa 1 and gnathopod 2 basis as described above.</p></tp:treatment-sec><tp:treatment-sec sec-type="Distribution"><title>Distribution.</title><p> Fiji</p></tp:treatment-sec><ref-list><ref id="B18"><mixed-citation xmlns:xlink="http://www.w3.org/1999/xlink" xlink:type="simple"><person-group><name name-style="western"><surname>Ledoyer</surname><given-names>M</given-names></name></person-group> (<year>1978</year>)<article-title> Amphipodes gammariens (Crustacea) des biotopes cavitaires organogènes récifaux de l’île Maurice (Océan Indien).</article-title><source>The Mauritius Institute Bulletin </source><volume>8</volume> (<issue>3</issue>): <fpage>197</fpage>-<lpage>332</lpage>.</mixed-citation></ref></ref-list></tp:taxon-treatment>
