# Supplementary material for: Amphipoda (Crustacea) from Palau, Micronesia: Families Ampeliscidae, Ampithoidae, Aoridae, Colomastigidae and Cyproideidae
Source: Zookeys. 2012 May 14;(193):1–25. doi: 10.3897/zookeys.193.3109 (PMC3361137; doi:10.3897/zookeys.193.3109)
Supplement: XML Treatment for Plumithoe madagascariensis [file zookeys.193.3109-treatment9.xml]

<!DOCTYPE tp:taxon-treatment
  PUBLIC "-//TaxonX//DTD Taxonomic Treatment Publishing DTD v0 20100105//EN" "tax-treatment-NSO.dtd">
<tp:taxon-treatment xmlns:tp="http://www.plazi.org/taxpub"><tp:treatment-meta><mixed-citation publication-type="journal"><person-group><name><surname>Myers</surname><given-names>Alan A.</given-names></name></person-group><article-title>Amphipoda (Crustacea) from Palau, Micronesia: Families Ampeliscidae, Ampithoidae, Aoridae, Colomastigidae and Cyproideidae</article-title><source>Zookeys</source><day>14</day><month>5</month><year>2012</year><volume>2012</volume><issue>193</issue><fpage>1</fpage><lpage>25</lpage><pub-id pub-id-type="doi">10.3897/zookeys.193.3109</pub-id></mixed-citation></tp:treatment-meta><tp:nomenclature><tp:taxon-name>
                            <tp:taxon-name-part taxon-name-part-type="genus">Plumithoe</tp:taxon-name-part>
                            <tp:taxon-name-part taxon-name-part-type="species">madagascariensis</tp:taxon-name-part>
                        <object-id xmlns:xlink="http://www.w3.org/1999/xlink" xlink:type="simple">urn:lsid:zoobank.org:act:34AAABC2-6EFE-4699-937D-2B0D553F498A</object-id>
								<object-id xmlns:xlink="http://www.w3.org/1999/xlink" xlink:type="simple">http://species-id.net/wiki/Plumithoe_madagascariensis</object-id>
								</tp:taxon-name><tp:taxon-status xmlns:xlink="http://www.w3.org/1999/xlink" xlink:type="simple">sp. n.</tp:taxon-status><tp:nomenclature-citation-list><tp:nomenclature-citation><tp:taxon-name>Ampithoe pollex</tp:taxon-name><comment> var <italic>hirsutus</italic><xref ref-type="bibr" rid="B20">Ledoyer 1982</xref>, 122, fig. 41.</comment></tp:nomenclature-citation><tp:nomenclature-citation><tp:taxon-name>not Ampithoe pollex</tp:taxon-name><comment> var <italic>hirsutus</italic><xref ref-type="bibr" rid="B18">Ledoyer 1978</xref>, 220, fig. 8.</comment></tp:nomenclature-citation></tp:nomenclature-citation-list></tp:nomenclature><tp:treatment-sec sec-type="Type material"><title>Type material.</title><p> Holotype male (Paris Museum), platier externe de Grand recif de Tulear, station MFE8, MT9, M. Peyrot-Clausade.</p></tp:treatment-sec><tp:treatment-sec sec-type="Etymology"><title>Etymology.</title><p> Named after the Country in which is situated the type locality.</p></tp:treatment-sec><tp:treatment-sec sec-type="Remarks"><title>Remarks.</title><p> A description and figures of this species can be found in <xref ref-type="bibr" rid="B20">Ledoyer (1982)</xref>. <italic><tp:taxon-name>Plumithoe madagascariensis</tp:taxon-name></italic> sp. n. differs from <italic><tp:taxon-name>Plumithoe hirsuta</tp:taxon-name></italic> Ledoyer in its long mandible palp arti<!--PageBreak-->cle 3, the more shortened and expanded basis and straight propodal spine of the male gnathopod 2. It differs from <italic><tp:taxon-name>Plumithoe lata</tp:taxon-name></italic> sp. n. in the shape of the male coxa 1 which lacks posterior expansion and has a subtriangular anterodistal projection, in the presence of numerous robust setae on the propdous of pereopod 5 and in the more slender spine on the male gnathopod 2 propodus, It differs from <italic><tp:taxon-name>Plumithoe acuticoxa</tp:taxon-name></italic> sp. n. in its non-acute male coxa 1, in the more robust basis of the male gnathopod 2 that lacks long setae on its anterior margin, and in the long palp article 3 of the mandible palp.</p></tp:treatment-sec><tp:treatment-sec sec-type="Distribution"><title>Distribution.</title><p> Madagascar.</p></tp:treatment-sec><ref-list><ref id="B20"><mixed-citation xmlns:xlink="http://www.w3.org/1999/xlink" xlink:type="simple"><person-group><name name-style="western"><surname>Ledoyer</surname><given-names>M</given-names></name></person-group> (<year>1982</year>)<article-title> Crustacés amphipodes gammariens. Familles des Acanthonotozomatidae à Gammaridae.</article-title><source>Faune de Madagascar </source><volume>59</volume> (<issue>1</issue>): <fpage>1</fpage>-<lpage>598</lpage>.</mixed-citation></ref><ref id="B18"><mixed-citation xmlns:xlink="http://www.w3.org/1999/xlink" xlink:type="simple"><person-group><name name-style="western"><surname>Ledoyer</surname><given-names>M</given-names></name></person-group> (<year>1978</year>)<article-title> Amphipodes gammariens (Crustacea) des biotopes cavitaires organogènes récifaux de l’île Maurice (Océan Indien).</article-title><source>The Mauritius Institute Bulletin </source><volume>8</volume> (<issue>3</issue>): <fpage>197</fpage>-<lpage>332</lpage>.</mixed-citation></ref></ref-list></tp:taxon-treatment>
