# Supplementary material for: Amphipoda (Crustacea) from Palau, Micronesia: Families Ampeliscidae, Ampithoidae, Aoridae, Colomastigidae and Cyproideidae
Source: Zookeys. 2012 May 14;(193):1–25. doi: 10.3897/zookeys.193.3109 (PMC3361137; doi:10.3897/zookeys.193.3109)
Supplement: XML Treatment for Bemlos tridens [file zookeys.193.3109-treatment10.xml]

<!DOCTYPE tp:taxon-treatment
  PUBLIC "-//TaxonX//DTD Taxonomic Treatment Publishing DTD v0 20100105//EN" "tax-treatment-NSO.dtd">
<tp:taxon-treatment xmlns:tp="http://www.plazi.org/taxpub"><tp:treatment-meta><mixed-citation publication-type="journal"><person-group><name><surname>Myers</surname><given-names>Alan A.</given-names></name></person-group><article-title>Amphipoda (Crustacea) from Palau, Micronesia: Families Ampeliscidae, Ampithoidae, Aoridae, Colomastigidae and Cyproideidae</article-title><source>Zookeys</source><day>14</day><month>5</month><year>2012</year><volume>2012</volume><issue>193</issue><fpage>1</fpage><lpage>25</lpage><pub-id pub-id-type="doi">10.3897/zookeys.193.3109</pub-id></mixed-citation></tp:treatment-meta><tp:nomenclature><tp:taxon-name>
                            <tp:taxon-name-part taxon-name-part-type="genus">Bemlos</tp:taxon-name-part>
                            <tp:taxon-name-part taxon-name-part-type="species">tridens</tp:taxon-name-part>
                        <object-id xmlns:xlink="http://www.w3.org/1999/xlink" xlink:type="simple">http://species-id.net/wiki/Bemlos_tridens</object-id>
								</tp:taxon-name><tp:taxon-authority>(Schellenberg)</tp:taxon-authority><tp:taxon-status xmlns:xlink="http://www.w3.org/1999/xlink" xlink:type="simple">comb. n.</tp:taxon-status><xref ref-type="fig" rid="F11">Figures 11</xref><xref ref-type="fig" rid="F12">–12</xref><tp:nomenclature-citation-list><tp:nomenclature-citation><tp:taxon-name>Microdeutopus tridens</tp:taxon-name><comment><xref ref-type="bibr" rid="B31">Schellenberg 1938</xref>, 74, fig. 38.</comment></tp:nomenclature-citation></tp:nomenclature-citation-list></tp:nomenclature><tp:treatment-sec sec-type="Material examined"><title>Material examined.</title><p> 1 male, 4.0mm, OUMNH.ZC.2002-24-0090,Malakal Harbour channel, rubble tray left for 10 days; <named-content xmlns:xlink="http://www.w3.org/1999/xlink" content-type="dwc:verbatimCoordinates" xlink:type="simple">07°19.014'N, 134°27.636'E</named-content>; leg. S. De Grave &amp; C. Burras, 2 June 2002; 1 male 2 females OUMNH.ZC.2002–24–0091,Omodes intertidal seagrass bed (sparse <italic><tp:taxon-name>Enhalus</tp:taxon-name></italic>) on rubble flat, hand netting; <named-content xmlns:xlink="http://www.w3.org/1999/xlink" content-type="dwc:verbatimCoordinates" xlink:type="simple">07°19.439'N, 134°29.231'E</named-content>; leg. S. De Grave &amp; C. Burras, 23 May 2002.</p><fig id="F11" position="float" orientation="portrait"><label>Figure 11.</label><caption><p> <italic><tp:taxon-name>Bemlos tridens</tp:taxon-name></italic>(Schellenberg) comb. n., male</p></caption><graphic xmlns:xlink="http://www.w3.org/1999/xlink" xlink:href="ZooKeys-193-001-g011.jpg" position="float" orientation="portrait" xlink:type="simple"/></fig><fig id="F12" position="float" orientation="portrait"><label>Figure 12.</label><caption><p> <italic><tp:taxon-name>Bemlos tridens</tp:taxon-name></italic> (Schellenberg), comb. n., male, female</p></caption><graphic xmlns:xlink="http://www.w3.org/1999/xlink" xlink:href="ZooKeys-193-001-g012.jpg" position="float" orientation="portrait" xlink:type="simple"/></fig></tp:treatment-sec><tp:treatment-sec sec-type="Remarks"><title>Remarks.</title><p> This material agrees very closely with the original description of <xref ref-type="bibr" rid="B31">Schellenberg (1938)</xref>. The ratios of the mandible palp articles are slightly different at 4:7:11 (Schellenberg gives 2:3:4). Since <xref ref-type="bibr" rid="B31">Schellenberg’s (1938)</xref> figures are extremely minimal and somewhat sketchy, and the species has never been reported since, additional figures are presented here.</p></tp:treatment-sec><tp:treatment-sec sec-type="Habitat"><title>Habitat.</title><p> Coral rubble.</p></tp:treatment-sec><tp:treatment-sec sec-type="Distribution"><title>Distribution.</title><p> Gilbert Islands (Schellenberg, 1938): Palau.</p></tp:treatment-sec><ref-list><ref id="B31"><mixed-citation xmlns:xlink="http://www.w3.org/1999/xlink" xlink:type="simple"><person-group><name name-style="western"><surname>Schellenberg</surname><given-names>A</given-names></name></person-group> (<year>1938</year>)<source> Litorale Amphipoden des tropischen Pazifiks nach Sammlungen von Prof. Bock (Stockholm), Prof. Dahl (Berlin) und Prof. Pietschmann (Wein). Kungliga Svenska Vetenskapsakademiens Handlingar Series 3 16(6): 1–105.</source></mixed-citation></ref></ref-list></tp:taxon-treatment>
