# Supplementary material for: Amphipoda (Crustacea) from Palau, Micronesia: Families Ampeliscidae, Ampithoidae, Aoridae, Colomastigidae and Cyproideidae
Source: Zookeys. 2012 May 14;(193):1–25. doi: 10.3897/zookeys.193.3109 (PMC3361137; doi:10.3897/zookeys.193.3109)
Supplement: XML Treatment for Globosolembos ovatus [file zookeys.193.3109-treatment11.xml]

<!DOCTYPE tp:taxon-treatment
  PUBLIC "-//TaxonX//DTD Taxonomic Treatment Publishing DTD v0 20100105//EN" "tax-treatment-NSO.dtd">
<tp:taxon-treatment xmlns:tp="http://www.plazi.org/taxpub"><tp:treatment-meta><mixed-citation publication-type="journal"><person-group><name><surname>Myers</surname><given-names>Alan A.</given-names></name></person-group><article-title>Amphipoda (Crustacea) from Palau, Micronesia: Families Ampeliscidae, Ampithoidae, Aoridae, Colomastigidae and Cyproideidae</article-title><source>Zookeys</source><day>14</day><month>5</month><year>2012</year><volume>2012</volume><issue>193</issue><fpage>1</fpage><lpage>25</lpage><pub-id pub-id-type="doi">10.3897/zookeys.193.3109</pub-id></mixed-citation></tp:treatment-meta><tp:nomenclature><tp:taxon-name>
                            <tp:taxon-name-part taxon-name-part-type="genus">Globosolembos</tp:taxon-name-part>
                            <tp:taxon-name-part taxon-name-part-type="species">ovatus</tp:taxon-name-part>
                        <object-id xmlns:xlink="http://www.w3.org/1999/xlink" xlink:type="simple">http://species-id.net/wiki/Globosolembos_ovatus</object-id>
								</tp:taxon-name><tp:taxon-authority>Myers, 1985</tp:taxon-authority><tp:nomenclature-citation-list><tp:nomenclature-citation><tp:taxon-name>Lembos (Globosolembos) ovatus</tp:taxon-name><comment><xref ref-type="bibr" rid="B24">Myers 1985a</xref>, 354, figs 228–230.</comment></tp:nomenclature-citation><tp:nomenclature-citation><tp:taxon-name>Globosolembos ovatus</tp:taxon-name><comment>– <xref ref-type="bibr" rid="B25">Myers 1985b</xref>, 47, figs 34–35.– <xref ref-type="bibr" rid="B26">Myers 1989</xref>, 66, table 1.– <xref ref-type="bibr" rid="B27">Myers 1995</xref>, 33.– <xref ref-type="bibr" rid="B28">Myers 2009</xref>, 263, figs 33–34.</comment></tp:nomenclature-citation></tp:nomenclature-citation-list></tp:nomenclature><tp:treatment-sec sec-type="Material examined"><title>Material examined.</title><p> 1 male, OUMNH.ZC.2002–24–0092, Soint Point Cave, Koror island, light trap sample, no GPS; leg. S. De Grave &amp; C. Burras, night 2<sup>nd</sup> –3<sup>rd</sup> June 2002.</p></tp:treatment-sec><tp:treatment-sec sec-type="Distribution"><title>Distribution.</title><p> Australia; Papua New Guinea; Palau, Vanuatu, Fiji; Western Samoa; Society Islands.<!--PageBreak--></p></tp:treatment-sec><ref-list><ref id="B24"><mixed-citation xmlns:xlink="http://www.w3.org/1999/xlink" xlink:type="simple"><person-group><name name-style="western"><surname>Myers</surname><given-names>AA</given-names></name></person-group> (<year>1985a</year>)<article-title> Studies on the genus <italic>Lembos</italic> Bate. XI. <italic>Globosolembos</italic> sub-gen. <italic>L</italic>.(<italic>G</italic>. ) <italic>francanni</italic> Reid, <italic>L</italic>.(<italic>G</italic>.) <italic>indicus</italic> Ledoyer, <italic>L</italic>.(<italic>G</italic>.) <italic>ovatus</italic> sp. n., <italic>L</italic>.(<italic>G</italic>.) <italic>tiafaui</italic> sp. n., <italic>L</italic>.(<italic>G</italic>.) <italic>excavatus</italic> Myers.</article-title><source>Bolletino del Museo Civico di Storia Naturale, Verona </source><volume>10</volume>: <fpage>341</fpage>-<lpage>367</lpage>.</mixed-citation></ref><ref id="B25"><mixed-citation xmlns:xlink="http://www.w3.org/1999/xlink" xlink:type="simple"><person-group><name name-style="western"><surname>Myers</surname><given-names>AA</given-names></name></person-group> (<year>1985b</year>)<article-title> Shallow-water coral reef and mangrove Amphipoda (Gammaridea) of Fiji. Records of the Australian Museum suppl.</article-title><volume>5</volume>: <fpage>1</fpage>-<lpage>143</lpage>.</mixed-citation></ref><ref id="B26"><mixed-citation xmlns:xlink="http://www.w3.org/1999/xlink" xlink:type="simple"><person-group><name name-style="western"><surname>Myers</surname><given-names>AA</given-names></name></person-group> (<year>1989</year>)<article-title> Amphipoda from the South Pacific: the Society Islands.</article-title><source>Records of the Australian Museum </source><volume>41</volume>: <fpage>63</fpage>-<lpage>82</lpage>. doi: <ext-link ext-link-type="uri" xlink:href="http://dx.doi.org/10.3853/j.0067-1975.41.1989.136" xlink:type="simple">10.3853/j.0067-1975.41.1989.136</ext-link></mixed-citation></ref><ref id="B27"><mixed-citation xmlns:xlink="http://www.w3.org/1999/xlink" xlink:type="simple"><person-group><name name-style="western"><surname>Myers</surname><given-names>AA</given-names></name></person-group> (<year>1995</year>)<article-title> The Amphipoda (Crustacea) of Madang Lagoon: Families Aoridae, Isaeidae, Ischyroceridae and Neomegamphopidae. Records of the Australian Museum, suppl.</article-title><source>, </source><volume>22</volume>: <fpage>25</fpage>-<lpage>95</lpage>. doi: <ext-link ext-link-type="uri" xlink:href="http://dx.doi.org/10.3853/j.0812-7387.22.1995.121" xlink:type="simple">10.3853/j.0812-7387.22.1995.121</ext-link></mixed-citation></ref><ref id="B28"><mixed-citation xmlns:xlink="http://www.w3.org/1999/xlink" xlink:type="simple"><person-group><name name-style="western"><surname>Myers</surname><given-names>AA</given-names></name></person-group> (<year>2009</year>)<article-title> Aoridae.</article-title> In: <person-group><name name-style="western"><surname>Lowry</surname><given-names>JK</given-names></name><name name-style="western"><surname>Myers</surname><given-names>AA</given-names></name></person-group> (<role>Eds</role>). <issue-title> Benthic Amphipoda (Crustacea: Peracarida) of the Great Barrier Reef.</issue-title><source>Zootaxa </source><volume>2260</volume>: <fpage>220</fpage>–<lpage>278</lpage>.</mixed-citation></ref></ref-list></tp:taxon-treatment>
