# Supplementary material for: Amphipoda (Crustacea) from Palau, Micronesia: Families Ampeliscidae, Ampithoidae, Aoridae, Colomastigidae and Cyproideidae
Source: Zookeys. 2012 May 14;(193):1–25. doi: 10.3897/zookeys.193.3109 (PMC3361137; doi:10.3897/zookeys.193.3109)
Supplement: XML Treatment for Colomastix lecroyae [file zookeys.193.3109-treatment12.xml]

<!DOCTYPE tp:taxon-treatment
  PUBLIC "-//TaxonX//DTD Taxonomic Treatment Publishing DTD v0 20100105//EN" "tax-treatment-NSO.dtd">
<tp:taxon-treatment xmlns:tp="http://www.plazi.org/taxpub"><tp:treatment-meta><mixed-citation publication-type="journal"><person-group><name><surname>Myers</surname><given-names>Alan A.</given-names></name></person-group><article-title>Amphipoda (Crustacea) from Palau, Micronesia: Families Ampeliscidae, Ampithoidae, Aoridae, Colomastigidae and Cyproideidae</article-title><source>Zookeys</source><day>14</day><month>5</month><year>2012</year><volume>2012</volume><issue>193</issue><fpage>1</fpage><lpage>25</lpage><pub-id pub-id-type="doi">10.3897/zookeys.193.3109</pub-id></mixed-citation></tp:treatment-meta><tp:nomenclature><tp:taxon-name>
                            <tp:taxon-name-part taxon-name-part-type="genus">Colomastix</tp:taxon-name-part>
                            <tp:taxon-name-part taxon-name-part-type="species">lecroyae</tp:taxon-name-part>
                        <object-id xmlns:xlink="http://www.w3.org/1999/xlink" xlink:type="simple">urn:lsid:zoobank.org:act:D6E6C8C8-DCC0-4D27-AE09-27CEFAA7799E</object-id>
								<object-id xmlns:xlink="http://www.w3.org/1999/xlink" xlink:type="simple">http://species-id.net/wiki/Colomastix_lecroyae</object-id>
								</tp:taxon-name><tp:taxon-status xmlns:xlink="http://www.w3.org/1999/xlink" xlink:type="simple">sp. n.</tp:taxon-status><xref ref-type="fig" rid="F13">Figures 13</xref><xref ref-type="fig" rid="F14">–14</xref></tp:nomenclature><tp:treatment-sec sec-type="Type material"><title>Type material.</title><p> Holotype male 2.5 mm, OUMNH.ZC.2002-24-0093, Outside Pinchers, rubble slope, from <italic><tp:taxon-name>Melophlus sarasinorum</tp:taxon-name></italic> Thiele, 1899 (<tp:taxon-name>Porifera</tp:taxon-name>: <tp:taxon-name>Ancorinidae</tp:taxon-name>)<!--PageBreak-->, 10 m depth; <named-content xmlns:xlink="http://www.w3.org/1999/xlink" content-type="dwc:verbatimCoordinates" xlink:type="simple">07°20.407'N, 134°25.755'E</named-content>; leg. S. De Grave &amp; C. Burras, 26 May 2002.</p></tp:treatment-sec><tp:treatment-sec sec-type="Etymology"><title>Etymology.</title><p> Named for Sara LeCroy for her extensive and invaluable work on this genus of amphipods.</p></tp:treatment-sec><tp:treatment-sec sec-type="Description"><title>Description.</title><p>Based on male holotype, 2.5 mm.</p><p>Head<bold>.</bold> <italic>Head</italic> longer than peron segment 1; interantennal plate extending far beyond anterodistal angle, anterior margin straight, with ventral spine. Antenna1 1–2 marginal robust setae stout. <italic>Antenna 2</italic> very stout, weakly setiferous.<!--PageBreak--></p><p>Pereon<bold>.</bold> <italic>Gnathopod 1</italic> coxa weakly produced; dactylus with two stout distal setae. <italic>Gnathopod 2</italic> coxa evenly rounded; basis grossly swollen distally, anterior margin irregularly scalloped; propodus sub-ovoid, posterior margin with medial spine, palm with small rounded lobe fitting concavity on posterior margin of dactylus. <italic>Pereopods 3–4</italic> with rounded anterodistal lobe. <italic>Pereopods 5–7</italic> basis weakly expanded distally.</p><p>Pleon. <italic>Uropod 1 rami</italic> subequal, about two thirds length of peduncle; inner ramus with modified weakly hooked tip. <italic>Uropod 2</italic> rami subequal with each other and with peduncle; inner ramus with weakly curved, acute tip. Uropod 3 rami lanceolate; inner ramus a little shorter than outer ramus and shorter than peduncle. Telson narrowly subtriangular, more than twice as long as broad, distally excavate, and with ventral proximal protrusion.</p></tp:treatment-sec><tp:treatment-sec sec-type="Female"><title>Female.</title><p>Unknown</p><fig id="F13" position="float" orientation="portrait"><label>Figure 13.</label><caption><p> <italic><tp:taxon-name>Colomastix lecroyae</tp:taxon-name></italic>sp n., male</p></caption><graphic xmlns:xlink="http://www.w3.org/1999/xlink" xlink:href="ZooKeys-193-001-g013.jpg" position="float" orientation="portrait" xlink:type="simple"/></fig><fig id="F14" position="float" orientation="portrait"><label>Figure 14.</label><caption><p> <italic><tp:taxon-name>Colomastix lecroyae</tp:taxon-name></italic> sp. n., male</p></caption><graphic xmlns:xlink="http://www.w3.org/1999/xlink" xlink:href="ZooKeys-193-001-g014.jpg" position="float" orientation="portrait" xlink:type="simple"/></fig></tp:treatment-sec><tp:treatment-sec sec-type="Habitat"><title>Habitat.</title><p>Among sponges<bold>.</bold></p></tp:treatment-sec><tp:treatment-sec sec-type="Remarks"><title>Remarks.</title><p>In the shape of the male gnathopod 2 this species resembles <italic><tp:taxon-name>Colomastix truncatipes</tp:taxon-name></italic> Ledoyer from Madagascar, but in that species the basis of that appendage has an evenly rounded anterodistal margin, whereas in <italic><tp:taxon-name>Colomastix lecroyae</tp:taxon-name></italic> sp. n. the margin is complexly scalloped. <italic><tp:taxon-name>Colomastix truncatipes</tp:taxon-name></italic> also has very unequal rami on uropod 3, whereas they are almost subequal in <italic><tp:taxon-name>Colomastix lecroyae</tp:taxon-name></italic> sp. n. The single male <italic><tp:taxon-name>Colomastix</tp:taxon-name></italic> sp. described by Ledoyer from New Caledonia is 1.9 mm in total length and appears to be immature.<!--PageBreak--> It may be synonymous with <italic><tp:taxon-name>Colomastix lecroyae</tp:taxon-name></italic> sp. n. but has a peculiar character in its bilobed inner lobe of the maxilliped.</p></tp:treatment-sec><tp:treatment-sec sec-type="Distribution"><title>Distribution.</title><p>Known only from the type locality.</p></tp:treatment-sec></tp:taxon-treatment>
