# Supplementary material for: Amphipoda (Crustacea) from Palau, Micronesia: Families Ampeliscidae, Ampithoidae, Aoridae, Colomastigidae and Cyproideidae
Source: Zookeys. 2012 May 14;(193):1–25. doi: 10.3897/zookeys.193.3109 (PMC3361137; doi:10.3897/zookeys.193.3109)
Supplement: XML Treatment for Colomastix lunalilo [file zookeys.193.3109-treatment13.xml]

<!DOCTYPE tp:taxon-treatment
  PUBLIC "-//TaxonX//DTD Taxonomic Treatment Publishing DTD v0 20100105//EN" "tax-treatment-NSO.dtd">
<tp:taxon-treatment xmlns:tp="http://www.plazi.org/taxpub"><tp:treatment-meta><mixed-citation publication-type="journal"><person-group><name><surname>Myers</surname><given-names>Alan A.</given-names></name></person-group><article-title>Amphipoda (Crustacea) from Palau, Micronesia: Families Ampeliscidae, Ampithoidae, Aoridae, Colomastigidae and Cyproideidae</article-title><source>Zookeys</source><day>14</day><month>5</month><year>2012</year><volume>2012</volume><issue>193</issue><fpage>1</fpage><lpage>25</lpage><pub-id pub-id-type="doi">10.3897/zookeys.193.3109</pub-id></mixed-citation></tp:treatment-meta><tp:nomenclature><tp:taxon-name>
                            <tp:taxon-name-part taxon-name-part-type="genus">Colomastix</tp:taxon-name-part>
                            <tp:taxon-name-part taxon-name-part-type="species">lunalilo</tp:taxon-name-part>
                        <object-id xmlns:xlink="http://www.w3.org/1999/xlink" xlink:type="simple">http://species-id.net/wiki/Colomastix_lunalilo</object-id>
								</tp:taxon-name><tp:taxon-authority>Barnard</tp:taxon-authority><tp:nomenclature-citation-list><tp:nomenclature-citation><tp:taxon-name>Colomastix lunalilo</tp:taxon-name><comment> J.L. <xref ref-type="bibr" rid="B2">Barnard 1970</xref>: 96–100, figs 51,52.–J. L. <xref ref-type="bibr" rid="B3">Barnard 1971</xref>: 55, figs 24, 25.–<xref ref-type="bibr" rid="B19">Ledoyer 1979</xref>: 26, fig. 9(2).–<xref ref-type="bibr" rid="B20">Ledoyer 1982</xref>: 156–157, fig. 54.–Myers 1985: 56, fig. 41.–<xref ref-type="bibr" rid="B22">Lyons and Myers 1990</xref>: 1222, fig. 20.–<xref ref-type="bibr" rid="B23">Muller 1992</xref>: 426.–<xref ref-type="bibr" rid="B17">LeCroy 2009</xref>: 356–357, figs 5,6.</comment></tp:nomenclature-citation><tp:nomenclature-citation><tp:taxon-name>?Colomastix lunalilo</tp:taxon-name><comment>.–<xref ref-type="bibr" rid="B18">Ledoyer 1978</xref>: 233, fig. 15(2).</comment></tp:nomenclature-citation><tp:nomenclature-citation><tp:taxon-name>not Colomastix lunalilo</tp:taxon-name><comment>.–<xref ref-type="bibr" rid="B13">Hirayama 1990</xref>: 21–24, figs 1–3 (= <italic><tp:taxon-name>Colomastix japonica</tp:taxon-name></italic> Bulycheva, 1955).</comment></tp:nomenclature-citation><tp:nomenclature-citation><tp:taxon-name>not Colomastix lunalilo</tp:taxon-name><comment>.–<xref ref-type="bibr" rid="B15">Kim and Kim 1987</xref>: 9, fig. 8 (= <italic><tp:taxon-name>Colomastix japonica</tp:taxon-name></italic> Bulycheva, 1955).</comment></tp:nomenclature-citation></tp:nomenclature-citation-list></tp:nomenclature><tp:treatment-sec sec-type="Material examined"><title>Material examined.</title><p> 1 male, OUMNH.ZC.2002–24–0094, Seabear Site, drop off, from rubble (no further details), 16 m depth; <named-content xmlns:xlink="http://www.w3.org/1999/xlink" content-type="dwc:verbatimCoordinates" xlink:type="simple">07°16.419'N, 134°31.435'E</named-content>; leg. S. De Grave &amp; C. Burras, 24 May 2002.</p></tp:treatment-sec><tp:treatment-sec sec-type="Remarks"><title>Remarks.</title><p>The single male specimen collected agrees well with the original description of this species.</p></tp:treatment-sec><tp:treatment-sec sec-type="Distribution"><title>Distribution.</title><p>Hawaii; French Polynesia; Fiji; Australia; ?Mauritius; Madagascar; Red Sea; Palau.</p></tp:treatment-sec><ref-list><ref id="B2"><mixed-citation xmlns:xlink="http://www.w3.org/1999/xlink" xlink:type="simple"><person-group><name name-style="western"><surname>Barnard</surname><given-names>JL</given-names></name></person-group> (<year>1970</year>)<article-title> Sublittoral Gammaridea (Amphipoda) of the Hawaiian Islands.</article-title><source>Smithsonian Contributions to Zoology </source><volume>34</volume>: <fpage>1</fpage>-<lpage>286</lpage>. doi: <ext-link ext-link-type="uri" xlink:href="http://dx.doi.org/10.5479/si.00810282.34" xlink:type="simple">10.5479/si.00810282.34</ext-link></mixed-citation></ref><ref id="B3"><mixed-citation xmlns:xlink="http://www.w3.org/1999/xlink" xlink:type="simple"><person-group><name name-style="western"><surname>Barnard</surname><given-names>JL</given-names></name></person-group> (<year>1971</year>)<article-title> Keys to the Hawaiian marine Gammaridea, 0–30 meters.</article-title><source>Smithsonian Contributions to Zoology </source><volume>58</volume>: <fpage>1</fpage>-<lpage>135</lpage>. doi: <ext-link ext-link-type="uri" xlink:href="http://dx.doi.org/10.5479/si.00810282.58" xlink:type="simple">10.5479/si.00810282.58</ext-link></mixed-citation></ref><ref id="B19"><mixed-citation xmlns:xlink="http://www.w3.org/1999/xlink" xlink:type="simple"><person-group><name name-style="western"><surname>Ledoyer</surname><given-names>M</given-names></name></person-group> (<year>1979</year>)<source> Expédition Rumphius II (1975) Crustacés parasites, commensaux, etc. (Th. Monod et R. Serene, ed.) VI. Crustacés Amphipodes Grammariens. Bulletin du Muséum National d’Histoire Naturelle, Paris, Series 4, Section A, 1: 137–181.</source></mixed-citation></ref><ref id="B20"><mixed-citation xmlns:xlink="http://www.w3.org/1999/xlink" xlink:type="simple"><person-group><name name-style="western"><surname>Ledoyer</surname><given-names>M</given-names></name></person-group> (<year>1982</year>)<article-title> Crustacés amphipodes gammariens. Familles des Acanthonotozomatidae à Gammaridae.</article-title><source>Faune de Madagascar </source><volume>59</volume> (<issue>1</issue>): <fpage>1</fpage>-<lpage>598</lpage>.</mixed-citation></ref><ref id="B22"><mixed-citation xmlns:xlink="http://www.w3.org/1999/xlink" xlink:type="simple"><person-group><name name-style="western"><surname>Lyons</surname><given-names>J</given-names></name><name name-style="western"><surname>Myers</surname><given-names>AA</given-names></name></person-group> (<year>1990</year>)<article-title> Amphipoda Gammaridea from coral rubble in the Gulf of Aqaba, Red Sea: Families Acanthonotozomatidae, Ampeliscidae, Anamixidae, Aoridae and Colomastigidae.</article-title><source>Journal of Natural History </source><volume>24</volume>: <fpage>1197</fpage>-<lpage>1225</lpage>. doi: <ext-link ext-link-type="uri" xlink:href="http://dx.doi.org/10.1080/00222939000770731" xlink:type="simple">10.1080/00222939000770731</ext-link></mixed-citation></ref><ref id="B23"><mixed-citation xmlns:xlink="http://www.w3.org/1999/xlink" xlink:type="simple"><person-group><name name-style="western"><surname>Muller</surname><given-names>HG</given-names></name></person-group> (<year>1992</year>)<article-title> Colomastigidae from coral reefs in the Society Islands. Description of two new species (Crustacea: Amphipoda: Gammaridea).</article-title><source>Cahiers de Biologie Marine </source><volume>33</volume>: <fpage>425</fpage>-<lpage>432</lpage>.</mixed-citation></ref><ref id="B17"><mixed-citation xmlns:xlink="http://www.w3.org/1999/xlink" xlink:type="simple"><person-group><name name-style="western"><surname>LeCroy</surname><given-names>SE</given-names></name></person-group> (<year>2009</year>)<article-title> Colomastigidae.</article-title> In: <person-group><name name-style="western"><surname>Lowry</surname><given-names>JK</given-names></name><name name-style="western"><surname>Myers</surname><given-names>AA</given-names></name></person-group> (<role>Eds</role>). <issue-title> Benthic Amphipoda (Crustacea: Peracarida) of the Great Barrier Reef.</issue-title><source>Zootaxa</source><volume>2260</volume>: <fpage>348</fpage>-<lpage>372</lpage></mixed-citation></ref><ref id="B18"><mixed-citation xmlns:xlink="http://www.w3.org/1999/xlink" xlink:type="simple"><person-group><name name-style="western"><surname>Ledoyer</surname><given-names>M</given-names></name></person-group> (<year>1978</year>)<article-title> Amphipodes gammariens (Crustacea) des biotopes cavitaires organogènes récifaux de l’île Maurice (Océan Indien).</article-title><source>The Mauritius Institute Bulletin </source><volume>8</volume> (<issue>3</issue>): <fpage>197</fpage>-<lpage>332</lpage>.</mixed-citation></ref><ref id="B13"><mixed-citation xmlns:xlink="http://www.w3.org/1999/xlink" xlink:type="simple"><person-group><name name-style="western"><surname>Hirayama</surname><given-names>A</given-names></name></person-group> (<year>1990</year>)<article-title> Two new caprellidean (n.gen.) and known gammaridean amphipods (Crustacea) collected from a sponge in Noumea, New Caledonia.</article-title><source>The Beagle, Records of the Northern Territory Museum of Arts and Sciences </source><volume>7</volume> (<issue>2</issue>): <fpage>21</fpage>-<lpage>29</lpage>.</mixed-citation></ref><ref id="B15"><mixed-citation xmlns:xlink="http://www.w3.org/1999/xlink" xlink:type="simple"><person-group><name name-style="western"><surname>Kim</surname><given-names>HS</given-names></name><name name-style="western"><surname>Kim</surname><given-names>CB</given-names></name></person-group> (<year>1987</year>)<article-title> Marine gammaridean Amphipoda (Crustacea) of Cheju Island and its adjacent waters, Korea.</article-title><source>The Korean Journal of Systematic Zoology </source><volume>3</volume> (<issue>1</issue>): <fpage>1</fpage>-<lpage>23</lpage>.</mixed-citation></ref></ref-list></tp:taxon-treatment>
