# Supplementary material for: Amphipoda (Crustacea) from Palau, Micronesia: Families Ampeliscidae, Ampithoidae, Aoridae, Colomastigidae and Cyproideidae
Source: Zookeys. 2012 May 14;(193):1–25. doi: 10.3897/zookeys.193.3109 (PMC3361137; doi:10.3897/zookeys.193.3109)
Supplement: XML Treatment for Cyproidea excavata [file zookeys.193.3109-treatment14.xml]

<!DOCTYPE tp:taxon-treatment
  PUBLIC "-//TaxonX//DTD Taxonomic Treatment Publishing DTD v0 20100105//EN" "tax-treatment-NSO.dtd">
<tp:taxon-treatment xmlns:tp="http://www.plazi.org/taxpub"><tp:treatment-meta><mixed-citation publication-type="journal"><person-group><name><surname>Myers</surname><given-names>Alan A.</given-names></name></person-group><article-title>Amphipoda (Crustacea) from Palau, Micronesia: Families Ampeliscidae, Ampithoidae, Aoridae, Colomastigidae and Cyproideidae</article-title><source>Zookeys</source><day>14</day><month>5</month><year>2012</year><volume>2012</volume><issue>193</issue><fpage>1</fpage><lpage>25</lpage><pub-id pub-id-type="doi">10.3897/zookeys.193.3109</pub-id></mixed-citation></tp:treatment-meta><tp:nomenclature><tp:taxon-name>
                        <tp:taxon-name-part taxon-name-part-type="genus">Cyproidea</tp:taxon-name-part>
                        <tp:taxon-name-part taxon-name-part-type="species">excavata</tp:taxon-name-part>
                    <object-id xmlns:xlink="http://www.w3.org/1999/xlink" xlink:type="simple">urn:lsid:zoobank.org:act:C2B98DCF-2197-4097-A721-F9A0EC4654EA</object-id>
								<object-id xmlns:xlink="http://www.w3.org/1999/xlink" xlink:type="simple">http://species-id.net/wiki/Cyproidea_excavata</object-id>
								</tp:taxon-name><tp:taxon-status xmlns:xlink="http://www.w3.org/1999/xlink" xlink:type="simple">sp. n.</tp:taxon-status><xref ref-type="fig" rid="F15">Figure 15</xref></tp:nomenclature><tp:treatment-sec sec-type="Type material"><title>Type material.</title><p> <bold>Holotype</bold> unknown sex, 1.9 mm<bold>.</bold> OUMNH.ZC.2002–24–0095, Pkuklim Reef; <italic><tp:taxon-name>Halimeda</tp:taxon-name></italic> clumps on reef rubble, from <italic><tp:taxon-name>Halimeda</tp:taxon-name></italic> (<tp:taxon-name>Chlorophyta</tp:taxon-name>) washings, -6 m depth; <named-content xmlns:xlink="http://www.w3.org/1999/xlink" content-type="dwc:verbatimCoordinates" xlink:type="simple">07°20.542'N, 134°34.023'E</named-content>; leg. S. De Grave &amp; C. Burras, 29 May 2002.</p><fig id="F15" position="float" orientation="portrait"><label>Figure 15.</label><caption><p> <italic><tp:taxon-name>Cyproidea excavata</tp:taxon-name></italic>sp. n., unknown sex</p></caption><graphic xmlns:xlink="http://www.w3.org/1999/xlink" xlink:href="ZooKeys-193-001-g015.jpg" position="float" orientation="portrait" xlink:type="simple"/></fig></tp:treatment-sec><tp:treatment-sec sec-type="Other material"><title>Other material.</title><p>1 specimen (unknown sex), dissected. Outside Risong channel, light trap sample,, 50 feet deep; <named-content xmlns:xlink="http://www.w3.org/1999/xlink" content-type="dwc:verbatimCoordinates" xlink:type="simple">07°17.903'N, 134°28.544'E</named-content>; leg. S. De Grave &amp; C. Burras, night 25<sup>th</sup>–26<sup>th</sup> May 2002.</p></tp:treatment-sec><tp:treatment-sec sec-type="Etymology"><title>Etymology.</title><p> Named for the excavated palm of gnathopod 2.</p></tp:treatment-sec><tp:treatment-sec sec-type="Description"><title>Description.</title><p> Based on holotype 1.9 mm.</p><p><!--PageBreak-->Head. <italic>Eye</italic> very large, round. <italic>Antenna 1</italic> less than one third body length; peduncular articles 1 and 2 subequal in length, article 2 with strong anterodistal spine overreaching half of flagellar article 1; flagellum with 7 articles each bearing a pair of long posterodistal setae. <italic>Antenna 2</italic> slender, longer than antenna 1; peduncular articles 4 and 5 subequal; flagellum shorter than peduncular article 5 with three articles. Mandible<!--PageBreak--> palp slender, rod-shaped, article 3 shorter than article 2, narrowing distally with one long and one short distal seta.</p><p>Pereon. <italic>Gnathopod 1</italic> coxa vestigial; basis broad; ischium with posterodistal spine; carpus shorter than propodus with long posterodistal acute spine reaching tip of propodus; propodus subrectangular, palm with shallow excavation; dactylus overlapping palm. <italic>Gnathopod 2</italic> basis slender, carpus posterodistal margin with blunt spine extending along one third length of posterior margin of propodus; propodus longer and wider then carpus, subovoid; palm oblique; dactylus elongate, strongly curved, greatly overlapping palm. <italic>Pereopod 3</italic> coxa subtriangular. <italic>Pereopod 4</italic> coxa subovoid. <italic>Pereopods 5–7</italic> subequal in length.</p><p>Pleon. Urosomite 3 with dorsodistal hood extending over telson. Uropod 3 rami subequal a little longer than peduncle.</p></tp:treatment-sec><tp:treatment-sec sec-type="Habitat"><title>Habitat.</title><p> In <italic><tp:taxon-name>Halimeda</tp:taxon-name></italic></p></tp:treatment-sec><tp:treatment-sec sec-type="Remarks"><title>Remarks.</title><p> <italic><tp:taxon-name>Colomastix excavata</tp:taxon-name></italic> sp. n. appears to be closest to <italic><tp:taxon-name>Colomastix serratipalma</tp:taxon-name></italic> <xref ref-type="bibr" rid="B31">Schellenberg (1938)</xref> from New Caledonia, but in that species, on gnathopod 2, the spine on the postero-distal margin of the carpus is very slender throughout its length (broad based in <italic><tp:taxon-name>Colomastix excavata</tp:taxon-name></italic> sp. n.) and the palm is evenly convex. <italic><tp:taxon-name>Cyproidea excavata</tp:taxon-name></italic> sp. n. differs from both <italic><tp:taxon-name>Colomastix liodactyla</tp:taxon-name></italic> Hirayama (1978) and <italic><tp:taxon-name>Colomastix cobia</tp:taxon-name></italic> <xref ref-type="bibr" rid="B1">Azman (2009)</xref> in gnathopod 1 which in those species has a serrated palm and spines on the posterior margin of the dactylus. It differs from <italic><tp:taxon-name>Colomastix ornata</tp:taxon-name></italic> Haswell (1880) in the more slender propodus of gnathopod 1, the excavate palm of gnathopod 2, and the subequal rami of uropod 3.</p></tp:treatment-sec><tp:treatment-sec sec-type="Distribution"><title>Distribution.</title><p>Known only from the type locality.</p></tp:treatment-sec><ref-list><ref id="B31"><mixed-citation xmlns:xlink="http://www.w3.org/1999/xlink" xlink:type="simple"><person-group><name name-style="western"><surname>Schellenberg</surname><given-names>A</given-names></name></person-group> (<year>1938</year>)<source> Litorale Amphipoden des tropischen Pazifiks nach Sammlungen von Prof. Bock (Stockholm), Prof. Dahl (Berlin) und Prof. Pietschmann (Wein). Kungliga Svenska Vetenskapsakademiens Handlingar Series 3 16(6): 1–105.</source></mixed-citation></ref><ref id="B1"><mixed-citation xmlns:xlink="http://www.w3.org/1999/xlink" xlink:type="simple"><person-group><name name-style="western"><surname>Azman</surname><given-names>BAR</given-names></name></person-group> (<year>2009</year>)<article-title> Cyproideidae.</article-title> In: <person-group><name name-style="western"><surname>Lowry</surname><given-names>JK</given-names></name><name name-style="western"><surname>Myers</surname><given-names>AA</given-names></name></person-group> (<role>Eds</role>). <issue-title> Benthic Amphipoda (Crustacea: Peracarida) of the Great Barrier Reef.</issue-title><source>Zootaxa </source><volume>2260</volume>: <fpage>380</fpage>–<lpage>392</lpage>.</mixed-citation></ref></ref-list></tp:taxon-treatment>
